# Supplementary material for: A new species of the genus Sweltsa Ricker, 1943 (Plecoptera, Chloroperlidae) from Guizhou Province, China
Source: Biodivers Data J. 2022 Apr 15;10:e80433. doi: 10.3897/BDJ.10.e80433 (PMC9033749; doi:10.3897/BDJ.10.e80433)
Supplement: XML Treatment for Sweltsa ligula [file BDJ.10.e80433-treatment1.xml]

<!DOCTYPE tp:taxon-treatment
  PUBLIC "-//TaxonX//DTD Taxonomic Treatment Publishing DTD v0 20100105//EN" "tax-treatment-NSO.dtd">
<tp:taxon-treatment xmlns:tp="http://www.plazi.org/taxpub"><tp:treatment-meta><mixed-citation publication-type="journal"><person-group><name><surname>Rehman</surname><given-names>Abdur</given-names></name><name><surname>Huo</surname><given-names>Qing-Bo</given-names></name><name><surname>Du</surname><given-names>Yu-Zhou</given-names></name></person-group><article-title>A new species of the genus <italic><tp:taxon-name><tp:taxon-name-part taxon-name-part-type="genus" reg="Sweltsa">Sweltsa</tp:taxon-name-part></tp:taxon-name></italic> Ricker, 1943 (<tp:taxon-name><tp:taxon-name-part taxon-name-part-type="order">Plecoptera</tp:taxon-name-part></tp:taxon-name>, <tp:taxon-name><tp:taxon-name-part taxon-name-part-type="family">Chloroperlidae</tp:taxon-name-part></tp:taxon-name>) from Guizhou Province, China</article-title><source>Biodivers Data J</source><day>15</day><month>04</month><year>2022</year><volume>10</volume><pub-id pub-id-type="doi">10.3897/BDJ.10.e80433</pub-id></mixed-citation></tp:treatment-meta><tp:nomenclature><tp:taxon-name>
            <object-id xmlns:xlink="http://www.w3.org/1999/xlink" content-type="arpha" xlink:type="simple">0EE14131-FF03-5450-94FB-1794D6F08C6A</object-id>
            <tp:taxon-name-part taxon-name-part-type="genus">Sweltsa</tp:taxon-name-part>
            <tp:taxon-name-part taxon-name-part-type="species">ligula</tp:taxon-name-part>
            <object-id xmlns:xlink="http://www.w3.org/1999/xlink" content-type="zoobank" xlink:type="simple" object-id-type="ZooBank">95A4A52C-B1A5-44A7-BB3C-3D98BEC3BA07</object-id>
          </tp:taxon-name><tp:taxon-authority>Rehman, Huo &amp; Du</tp:taxon-authority><tp:taxon-status xmlns:xlink="http://www.w3.org/1999/xlink" xlink:type="simple">sp. n.</tp:taxon-status></tp:nomenclature><tp:treatment-sec sec-type="materials"><title>Materials</title><list list-type="alpha-lower" list-content="occurrences"><list-item><p><bold>Type status:</bold> <named-content xmlns:xlink="http://www.w3.org/1999/xlink" content-type="dwc:typeStatus" xlink:type="simple">Holotype</named-content>. <bold>Occurrence:</bold> recordedBy: <named-content xmlns:xlink="http://www.w3.org/1999/xlink" content-type="dwc:recordedBy" xlink:type="simple">Du Yu-Zhou, Huo Qing-Bo; Yuan Jia-wen</named-content>; individualID: <named-content xmlns:xlink="http://www.w3.org/1999/xlink" content-type="dwc:individualID" xlink:type="simple">Insect collection of Yangzhou University (ICYZU), Jiangsu Province, China</named-content>; individualCount: <named-content xmlns:xlink="http://www.w3.org/1999/xlink" content-type="dwc:individualCount" xlink:type="simple">1</named-content>; sex: <named-content xmlns:xlink="http://www.w3.org/1999/xlink" content-type="dwc:sex" xlink:type="simple">1 males</named-content>; lifeStage: <named-content xmlns:xlink="http://www.w3.org/1999/xlink" content-type="dwc:lifeStage" xlink:type="simple">Adult</named-content>; <bold>Taxon:</bold> scientificName: <named-content xmlns:xlink="http://www.w3.org/1999/xlink" content-type="dwc:scientificName" xlink:type="simple"><italic><tp:taxon-name><tp:taxon-name-part taxon-name-part-type="genus" reg="Sweltsa">Sweltsa</tp:taxon-name-part><tp:taxon-name-part taxon-name-part-type="species" reg="ligula">ligula</tp:taxon-name-part></tp:taxon-name></italic></named-content>; kingdom: <named-content xmlns:xlink="http://www.w3.org/1999/xlink" content-type="dwc:kingdom" xlink:type="simple"><tp:taxon-name><tp:taxon-name-part taxon-name-part-type="kingdom">Animalia</tp:taxon-name-part></tp:taxon-name></named-content>; phylum: <named-content xmlns:xlink="http://www.w3.org/1999/xlink" content-type="dwc:phylum" xlink:type="simple"><tp:taxon-name><tp:taxon-name-part taxon-name-part-type="phylum">Arthropoda</tp:taxon-name-part></tp:taxon-name></named-content>; class: <named-content xmlns:xlink="http://www.w3.org/1999/xlink" content-type="dwc:class" xlink:type="simple"><tp:taxon-name><tp:taxon-name-part taxon-name-part-type="class">Insecta</tp:taxon-name-part></tp:taxon-name></named-content>; order: <named-content xmlns:xlink="http://www.w3.org/1999/xlink" content-type="dwc:order" xlink:type="simple"><tp:taxon-name><tp:taxon-name-part taxon-name-part-type="order">Plecoptera</tp:taxon-name-part></tp:taxon-name></named-content>; family: <named-content xmlns:xlink="http://www.w3.org/1999/xlink" content-type="dwc:family" xlink:type="simple"><tp:taxon-name><tp:taxon-name-part taxon-name-part-type="family">Chloroperlidae</tp:taxon-name-part></tp:taxon-name></named-content>; genus: <named-content xmlns:xlink="http://www.w3.org/1999/xlink" content-type="dwc:genus" xlink:type="simple"><tp:taxon-name><tp:taxon-name-part taxon-name-part-type="genus">Sweltsa</tp:taxon-name-part></tp:taxon-name></named-content>; specificEpithet: <named-content xmlns:xlink="http://www.w3.org/1999/xlink" content-type="dwc:specificEpithet" xlink:type="simple"><italic><tp:taxon-name><tp:taxon-name-part taxon-name-part-type="genus" reg="Sweltsa"/><tp:taxon-name-part taxon-name-part-type="species" reg="ligula">ligula</tp:taxon-name-part></tp:taxon-name></italic></named-content>; taxonRank: <named-content xmlns:xlink="http://www.w3.org/1999/xlink" content-type="dwc:taxonRank" xlink:type="simple">Species</named-content>; <bold>Location:</bold> continent: <named-content xmlns:xlink="http://www.w3.org/1999/xlink" content-type="dwc:continent" xlink:type="simple">Asia</named-content>; country: <named-content xmlns:xlink="http://www.w3.org/1999/xlink" content-type="dwc:country" xlink:type="simple">China</named-content>; countryCode: <named-content xmlns:xlink="http://www.w3.org/1999/xlink" content-type="dwc:countryCode" xlink:type="simple">CN</named-content>; stateProvince: <named-content xmlns:xlink="http://www.w3.org/1999/xlink" content-type="dwc:stateProvince" xlink:type="simple">Guizhou</named-content>; county: <named-content xmlns:xlink="http://www.w3.org/1999/xlink" content-type="dwc:county" xlink:type="simple">Suiyang County</named-content>; locality: <named-content xmlns:xlink="http://www.w3.org/1999/xlink" content-type="dwc:locality" xlink:type="simple">Kuankuoshui National Natural Reserve</named-content>; verbatimElevation: <named-content xmlns:xlink="http://www.w3.org/1999/xlink" content-type="dwc:verbatimElevation" xlink:type="simple">1435</named-content>; verbatimLatitude: <named-content xmlns:xlink="http://www.w3.org/1999/xlink" content-type="dwc:verbatimLatitude" xlink:type="simple">28°13.205′N</named-content>; verbatimLongitude: <named-content xmlns:xlink="http://www.w3.org/1999/xlink" content-type="dwc:verbatimLongitude" xlink:type="simple">107°9.95′E,</named-content>; <bold>Identification:</bold> identifiedBy: <named-content xmlns:xlink="http://www.w3.org/1999/xlink" content-type="dwc:identifiedBy" xlink:type="simple">Rehman, Huo, Du</named-content>; <bold>Event:</bold> year: <named-content xmlns:xlink="http://www.w3.org/1999/xlink" content-type="dwc:year" xlink:type="simple">2019</named-content>; month: <named-content xmlns:xlink="http://www.w3.org/1999/xlink" content-type="dwc:month" xlink:type="simple">5</named-content>; day: <named-content xmlns:xlink="http://www.w3.org/1999/xlink" content-type="dwc:day" xlink:type="simple">5</named-content>; <bold>Record Level:</bold> language: <named-content xmlns:xlink="http://www.w3.org/1999/xlink" content-type="dwc:language" xlink:type="simple">en</named-content>; basisOfRecord: <named-content xmlns:xlink="http://www.w3.org/1999/xlink" content-type="dwc:basisOfRecord" xlink:type="simple">PreservedSpecimen.</named-content></p></list-item><list-item><p><bold>Type status:</bold> <named-content xmlns:xlink="http://www.w3.org/1999/xlink" content-type="dwc:typeStatus" xlink:type="simple">Paratype</named-content>. <bold>Occurrence:</bold> recordedBy: <named-content xmlns:xlink="http://www.w3.org/1999/xlink" content-type="dwc:recordedBy" xlink:type="simple">Du Yu-Zhou, Huo Qing-Bo; Yuan Jia-wen</named-content>; individualID: <named-content xmlns:xlink="http://www.w3.org/1999/xlink" content-type="dwc:individualID" xlink:type="simple">Insect collection of Yangzhou University (ICYZU), Jiangsu Province, China</named-content>; individualCount: <named-content xmlns:xlink="http://www.w3.org/1999/xlink" content-type="dwc:individualCount" xlink:type="simple">7</named-content>; sex: <named-content xmlns:xlink="http://www.w3.org/1999/xlink" content-type="dwc:sex" xlink:type="simple">1 males, 2 femles</named-content>; lifeStage: <named-content xmlns:xlink="http://www.w3.org/1999/xlink" content-type="dwc:lifeStage" xlink:type="simple">3 adults, 4 nymphs</named-content>; <bold>Taxon:</bold> scientificName: <named-content xmlns:xlink="http://www.w3.org/1999/xlink" content-type="dwc:scientificName" xlink:type="simple"><italic><tp:taxon-name><tp:taxon-name-part taxon-name-part-type="genus" reg="Sweltsa">Sweltsa</tp:taxon-name-part><tp:taxon-name-part taxon-name-part-type="species" reg="ligula">ligula</tp:taxon-name-part></tp:taxon-name></italic></named-content>; kingdom: <named-content xmlns:xlink="http://www.w3.org/1999/xlink" content-type="dwc:kingdom" xlink:type="simple"><tp:taxon-name><tp:taxon-name-part taxon-name-part-type="kingdom">Animalia</tp:taxon-name-part></tp:taxon-name></named-content>; phylum: <named-content xmlns:xlink="http://www.w3.org/1999/xlink" content-type="dwc:phylum" xlink:type="simple"><tp:taxon-name><tp:taxon-name-part taxon-name-part-type="phylum">Arthropoda</tp:taxon-name-part></tp:taxon-name></named-content>; class: <named-content xmlns:xlink="http://www.w3.org/1999/xlink" content-type="dwc:class" xlink:type="simple"><tp:taxon-name><tp:taxon-name-part taxon-name-part-type="class">Insecta</tp:taxon-name-part></tp:taxon-name></named-content>; order: <named-content xmlns:xlink="http://www.w3.org/1999/xlink" content-type="dwc:order" xlink:type="simple"><tp:taxon-name><tp:taxon-name-part taxon-name-part-type="order">Plecoptera</tp:taxon-name-part></tp:taxon-name></named-content>; family: <named-content xmlns:xlink="http://www.w3.org/1999/xlink" content-type="dwc:family" xlink:type="simple"><tp:taxon-name><tp:taxon-name-part taxon-name-part-type="family">Chloroperlidae</tp:taxon-name-part></tp:taxon-name></named-content>; genus: <named-content xmlns:xlink="http://www.w3.org/1999/xlink" content-type="dwc:genus" xlink:type="simple"><tp:taxon-name><tp:taxon-name-part taxon-name-part-type="genus">Sweltsa</tp:taxon-name-part></tp:taxon-name></named-content>; specificEpithet: <named-content xmlns:xlink="http://www.w3.org/1999/xlink" content-type="dwc:specificEpithet" xlink:type="simple"><italic><tp:taxon-name><tp:taxon-name-part taxon-name-part-type="genus" reg="Sweltsa"/><tp:taxon-name-part taxon-name-part-type="species" reg="ligula">ligula</tp:taxon-name-part></tp:taxon-name></italic></named-content>; taxonRank: <named-content xmlns:xlink="http://www.w3.org/1999/xlink" content-type="dwc:taxonRank" xlink:type="simple">Species</named-content>; <bold>Location:</bold> continent: <named-content xmlns:xlink="http://www.w3.org/1999/xlink" content-type="dwc:continent" xlink:type="simple">Asia</named-content>; country: <named-content xmlns:xlink="http://www.w3.org/1999/xlink" content-type="dwc:country" xlink:type="simple">China</named-content>; countryCode: <named-content xmlns:xlink="http://www.w3.org/1999/xlink" content-type="dwc:countryCode" xlink:type="simple">CN</named-content>; stateProvince: <named-content xmlns:xlink="http://www.w3.org/1999/xlink" content-type="dwc:stateProvince" xlink:type="simple">Guizhou</named-content>; county: <named-content xmlns:xlink="http://www.w3.org/1999/xlink" content-type="dwc:county" xlink:type="simple">Suiyang County</named-content>; locality: <named-content xmlns:xlink="http://www.w3.org/1999/xlink" content-type="dwc:locality" xlink:type="simple">Kuankuoshui National Natural Reserve</named-content>; verbatimElevation: <named-content xmlns:xlink="http://www.w3.org/1999/xlink" content-type="dwc:verbatimElevation" xlink:type="simple">1435</named-content>; verbatimLatitude: <named-content xmlns:xlink="http://www.w3.org/1999/xlink" content-type="dwc:verbatimLatitude" xlink:type="simple">28°13.205′N</named-content>; verbatimLongitude: <named-content xmlns:xlink="http://www.w3.org/1999/xlink" content-type="dwc:verbatimLongitude" xlink:type="simple">107°9.95′E,</named-content>; <bold>Identification:</bold> identifiedBy: <named-content xmlns:xlink="http://www.w3.org/1999/xlink" content-type="dwc:identifiedBy" xlink:type="simple">Rehman, Huo, Du</named-content>; <bold>Event:</bold> year: <named-content xmlns:xlink="http://www.w3.org/1999/xlink" content-type="dwc:year" xlink:type="simple">2019</named-content>; month: <named-content xmlns:xlink="http://www.w3.org/1999/xlink" content-type="dwc:month" xlink:type="simple">5</named-content>; day: <named-content xmlns:xlink="http://www.w3.org/1999/xlink" content-type="dwc:day" xlink:type="simple">5</named-content>; <bold>Record Level:</bold> language: <named-content xmlns:xlink="http://www.w3.org/1999/xlink" content-type="dwc:language" xlink:type="simple">en</named-content>; basisOfRecord: <named-content xmlns:xlink="http://www.w3.org/1999/xlink" content-type="dwc:basisOfRecord" xlink:type="simple">PreservedSpecimen.</named-content></p></list-item></list></tp:treatment-sec><tp:treatment-sec sec-type="Description"><title>Description</title><p><bold>Adult habitus.</bold> Triocellate. General colour greenish in the field, but becoming pale brown in ethanol. The head is also black in the field, but changes to brown in ethanol. Head with rounded pale yellow spot between compound eye and lateral ocellus, frons dark brown from epicranial suture to clypeus and with broad pale areas along lateral margins adjacent to antennal bases. Compound eyes dark greyish, ocelli greyish, anterior ocellus paler with dark black margins; antennae and palpi pale. The pronotum disc is completely brown, bearing symmetrical rugosities, margin dark brown (Fig. <xref ref-type="fig" rid="F7639633">1</xref>A); mesonotae and metanotae brown with U-shaped marking, margin dark. Wings hyaline, forewing Rs branched, the anal field of hind-wing small and folded with three veins, legs pale. Abdominal terga 1–7 dorsally with brown median stripe of trapezoidal spots and tergum 8 with small rounded spot anteromedially, lateral dark patches also present on segments 1–4 (Fig. <xref ref-type="fig" rid="F7639637">2</xref>A). Cerci pale with long setae.</p><sec sec-type="Male"><title>Male</title><p>Body length 8.5–9.5 mm (n = 3); forewing length 7.0–7.5 mm, hind-wing length 6.2–6.8 mm. Tergum 9 sclerotised, posteriorly strongly sclerotised bearing long brown hairs, dorsally without any ridge and stripe. Tergum 10 divided medially; the medial portion enlarged, forming a shield-like structure with a dark brown basal anchor (Fig. <xref ref-type="fig" rid="F7639633">1</xref>B–D). Epiproct long and spoon-shaped, parallel-sided for most of its length, but constricted medially, broad from the basal portion, dorsolaterally sclerotised, apically rounded and apex forming spoon-bowl shape in dorsal view (Figs <xref ref-type="fig" rid="F7639633">1</xref>, <xref ref-type="fig" rid="F7639641">3</xref>A); in lateral aspect, the epiproct is thin and parallel for its most part, apically wide and slightly curved at the apex (Figs <xref ref-type="fig" rid="F7639633">1</xref>, <xref ref-type="fig" rid="F7639641">3</xref>B). Aedeagus is completely membranous, triangular in shape. The dorsal and dorsolateral lobes are slightly rounded in shape, basal portion bulbous. The posterior portion of the aedeagus bears a pair of finger-like apical lobes, each covered with numerous long hairs (Fig. <xref ref-type="fig" rid="F7639645">4</xref>).</p></sec><sec sec-type="Female"><title>Female</title><p>Body length 9.5–10 mm (n = 3); forewing length 8.0–8.5 mm, hind-wing length 7.0–7.5 mm. Habitus is generally similar to the male. Head and pronotum are darker than the males. Abdominal tergum 1–4 dorsally with median stripe of brown trapezoidal spots and terga 5–7 with median stripe of oval shape (Fig. <xref ref-type="fig" rid="F7639637">2</xref>B). Sternum 8 bears a triangular sclerotised subgenital plate, reaching near to the posterior margin of sternum 9; covered with tiny hairs. Posterior margin of the subgenital plate is with a large triangular posteromedial notch (Fig. <xref ref-type="fig" rid="F7639653">5</xref>A–B).</p></sec><sec sec-type="Egg"><title>Egg</title><p>Unknown</p></sec><sec sec-type="Nymph"><title>Nymph</title><p>Habitus (Fig. <xref ref-type="fig" rid="F7639649">6</xref>A–B). Body length 7.0–7.5 mm (n = 2). General body colour brown with an obscure pattern of darker brown. Head primarily brown, ocellar area and frons bear a rectangular darker pigmentation, except for pale areas near antennal bases and along anterior margin of frons covering clypeus; dark area of head consists of several oval spots, the two pale spots on the lateral sides of median ocellus and two spots on frons above median ocellus, occiput mostly pale. Compound eyes dark, ocelli greyish, anterior ocellus paler with dark black margin. Pronotum disc dark brown with darker submarginal bands along posterior and anterior margins; the lateral margins brown, disc without an obvious pattern (Fig. <xref ref-type="fig" rid="F7639657">7</xref>A). The pronotal setal fringes are well-developed, with two-thirds of anterior margin and complete along posterior margin. Mesonotae and metanotae with distinct U-shaped marking, basal bristle patch of mixed length setae; wing pad developed and margins with few bristles (Fig. <xref ref-type="fig" rid="F7639657">7</xref>B). The entire thoracic segments and abdomen are covered with pale brown hairs. Abdominal segments 7–9 covered with small and long bristles; lateral bristle is typical. Cerci pale brown (Fig. <xref ref-type="fig" rid="F7639657">7</xref>C). Cersal bristles are well-developed, apical segmented whorls; basal are segmented with shorter bristles, the apical segment with at least one or two dorsal bristles equal in length or slightly longer than the following segment (Fig. <xref ref-type="fig" rid="F7639657">7</xref>D). Leg pale, femora and tibia covered with sparse dorsal silky setae.</p></sec></tp:treatment-sec><tp:treatment-sec sec-type="Diagnosis"><title>Diagnosis</title><p>This new species is characterised by the dark pigmentation of the head, pronotum and the shape of epiproct. Tergum 9 is sclerotised without any ridge and stripe. Epiproct is long and spoon-shaped, apically rounded in dorsal view; in lateral aspect, the epiproct is thin and parallel for its most part, apically wide and slightly curved at the apex.</p></tp:treatment-sec><tp:treatment-sec sec-type="Etymology"><title>Etymology</title><p>The name of the new species refers to the shape of the epiproct that is spoon-shaped. The Latin “<italic><tp:taxon-name><tp:taxon-name-part taxon-name-part-type="genus" reg="Sweltsa"/><tp:taxon-name-part taxon-name-part-type="species" reg="ligula">ligula</tp:taxon-name-part></tp:taxon-name></italic>” means spoon shape.</p></tp:treatment-sec><tp:treatment-sec sec-type="Distribution"><title>Distribution</title><p>China (Guizhou Province).</p></tp:treatment-sec><tp:treatment-sec sec-type="Taxon discussion"><title>Taxon discussion</title><p>The new species is very similar to <italic><tp:taxon-name><tp:taxon-name-part taxon-name-part-type="genus" reg="Sweltsa">Sweltsa</tp:taxon-name-part><tp:taxon-name-part taxon-name-part-type="species" reg="colorata">colorata</tp:taxon-name-part></tp:taxon-name></italic> Zhiltzova &amp; Levanidova, 1978 in <xref ref-type="bibr" rid="B7639583">Teslenko and Zhiltzova (2009)</xref>. The new species can be distinguished from <italic><tp:taxon-name><tp:taxon-name-part taxon-name-part-type="genus" reg="Sweltsa">S.</tp:taxon-name-part><tp:taxon-name-part taxon-name-part-type="species" reg="colorata">colorata</tp:taxon-name-part></tp:taxon-name></italic> by the head, pronotum pigmentation and the shape of the epiproct. The head and pronotum disc of the new species are highly sclerotised and darker than <italic><tp:taxon-name><tp:taxon-name-part taxon-name-part-type="genus" reg="Sweltsa">S.</tp:taxon-name-part><tp:taxon-name-part taxon-name-part-type="species" reg="colorata">colorata</tp:taxon-name-part></tp:taxon-name></italic> (Fig. <xref ref-type="fig" rid="F7639633">1</xref>A). The abdominal tergum stripe of <italic><tp:taxon-name><tp:taxon-name-part taxon-name-part-type="genus" reg="Sweltsa">S.</tp:taxon-name-part><tp:taxon-name-part taxon-name-part-type="species" reg="colorata">colorata</tp:taxon-name-part></tp:taxon-name></italic> is similar to the new species. The epiproct of the new species is broad with a spoon-bowl-shaped apex in dorsal view (Fig. <xref ref-type="fig" rid="F7639641">3</xref>A–B), while the epiproct of <italic><tp:taxon-name><tp:taxon-name-part taxon-name-part-type="genus" reg="Sweltsa">S.</tp:taxon-name-part><tp:taxon-name-part taxon-name-part-type="species" reg="colorata">colorata</tp:taxon-name-part></tp:taxon-name></italic> has a pointed apex and is more slender than the new species (see figs. 505 and 506 in <xref ref-type="bibr" rid="B7639583">Teslenko and Zhiltzova 2009</xref>). In the lateral aspect, the epiproct of the new species is slender and parallel for its most part, apically wide and slightly curved, which easily distinguished the new species. The female of the new species is different from the female of <italic><tp:taxon-name><tp:taxon-name-part taxon-name-part-type="genus" reg="Sweltsa">S.</tp:taxon-name-part><tp:taxon-name-part taxon-name-part-type="species" reg="colorata">colorata</tp:taxon-name-part></tp:taxon-name></italic>. The female subgenital plate of the new species posteriorly has a medial notch, while the female of <italic><tp:taxon-name><tp:taxon-name-part taxon-name-part-type="genus" reg="Sweltsa">S.</tp:taxon-name-part><tp:taxon-name-part taxon-name-part-type="species" reg="colorata">colorata</tp:taxon-name-part></tp:taxon-name></italic> is without any prominent notch, characteristics which easily differentiate these two females. The nymph lives on the surface of the stream near the waterfall (stream width is 2–3 m and the water depth is no more than 30 cm). The adults often emerged under the wide rocks (Fig. <xref ref-type="fig" rid="F7639661">8</xref>A–B) and stayed on the surrounding trees, especially in bamboo (Fig. <xref ref-type="fig" rid="F7639661">8</xref>C–D).</p></tp:treatment-sec><tp:treatment-sec><!--Section generated to contain objects referenced in tp:taxon-treatment.--><fig id="F7639633" position="float" orientation="portrait"><object-id xmlns:xlink="http://www.w3.org/1999/xlink" content-type="arpha" xlink:type="simple">A6F83EFE-D78A-50FC-B199-F8988E3829BD</object-id><object-id xmlns:xlink="http://www.w3.org/1999/xlink" content-type="doi" xlink:type="simple">10.3897/BDJ.10.e80433.figure1</object-id><label>Figure 1.</label><caption><p><italic><tp:taxon-name><tp:taxon-name-part taxon-name-part-type="genus" reg="Sweltsa">Sweltsa</tp:taxon-name-part><tp:taxon-name-part taxon-name-part-type="species" reg="ligula">ligula</tp:taxon-name-part></tp:taxon-name></italic> Rehman, Huo &amp; Du sp. n. male holotype. <bold>A</bold> head and pronotum dorsal view; <bold>B</bold> terminalia dorsal view; <bold>C</bold> terminalia ventral view; <bold>D</bold> terminalia lateral view; <bold>E</bold> epiproct. Scale bar 0.1 mm.</p></caption><graphic xmlns:xlink="http://www.w3.org/1999/xlink" xlink:href="bdj-10-e80433-g001.jpg" position="float" id="oo_669422.jpg" orientation="portrait" xlink:type="simple"><uri content-type="original_file" xlink:type="simple">https://binary.pensoft.net/fig/669422</uri></graphic></fig><fig id="F7639637" position="float" orientation="portrait"><object-id xmlns:xlink="http://www.w3.org/1999/xlink" content-type="arpha" xlink:type="simple">280B3970-A4D2-5307-BC59-1E2FFF42A7E1</object-id><object-id xmlns:xlink="http://www.w3.org/1999/xlink" content-type="doi" xlink:type="simple">10.3897/BDJ.10.e80433.figure2</object-id><label>Figure 2.</label><caption><p><italic><tp:taxon-name><tp:taxon-name-part taxon-name-part-type="genus" reg="Sweltsa">Sweltsa</tp:taxon-name-part><tp:taxon-name-part taxon-name-part-type="species" reg="ligula">ligula</tp:taxon-name-part></tp:taxon-name></italic> Rehman, Huo &amp; Du sp. n. <bold>A</bold> male holotype, abdomen dorsal view; <bold>B</bold> female paratype, abdomen dorsal view. Scale bar 1 mm.</p></caption><graphic xmlns:xlink="http://www.w3.org/1999/xlink" xlink:href="bdj-10-e80433-g002.jpg" position="float" id="oo_669419.jpg" orientation="portrait" xlink:type="simple"><uri content-type="original_file" xlink:type="simple">https://binary.pensoft.net/fig/669419</uri></graphic></fig><fig id="F7639641" position="float" orientation="portrait"><object-id xmlns:xlink="http://www.w3.org/1999/xlink" content-type="arpha" xlink:type="simple">4F741C27-1C1C-5C53-9C1C-D152D00B0E0C</object-id><object-id xmlns:xlink="http://www.w3.org/1999/xlink" content-type="doi" xlink:type="simple">10.3897/BDJ.10.e80433.figure3</object-id><label>Figure 3.</label><caption><p><italic><tp:taxon-name><tp:taxon-name-part taxon-name-part-type="genus" reg="Sweltsa">Sweltsa</tp:taxon-name-part><tp:taxon-name-part taxon-name-part-type="species" reg="ligula">ligula</tp:taxon-name-part></tp:taxon-name></italic> Rehman, Huo &amp; Du sp. n. male holotype. <bold>A</bold> epiproct dorsal view; <bold>B</bold> epiproct lateral view. Scale bar 0.1 mm.</p></caption><graphic xmlns:xlink="http://www.w3.org/1999/xlink" xlink:href="bdj-10-e80433-g003.jpg" position="float" id="oo_631122.jpg" orientation="portrait" xlink:type="simple"><uri content-type="original_file" xlink:type="simple">https://binary.pensoft.net/fig/631122</uri></graphic></fig><fig id="F7639645" position="float" orientation="portrait"><object-id xmlns:xlink="http://www.w3.org/1999/xlink" content-type="arpha" xlink:type="simple">8531CC30-2F8D-5B1A-A88E-A119DEB2B4BB</object-id><object-id xmlns:xlink="http://www.w3.org/1999/xlink" content-type="doi" xlink:type="simple">10.3897/BDJ.10.e80433.figure4</object-id><label>Figure 4.</label><caption><p><italic><tp:taxon-name><tp:taxon-name-part taxon-name-part-type="genus" reg="Sweltsa">Sweltsa</tp:taxon-name-part><tp:taxon-name-part taxon-name-part-type="species" reg="ligula">ligula</tp:taxon-name-part></tp:taxon-name></italic> Rehman, Huo &amp; Du sp. n. male paratype. <bold>A</bold> aedeagus dorsal view; <bold>B</bold> aedeagus ventral view. Scale bar 0.1 mm.</p></caption><graphic xmlns:xlink="http://www.w3.org/1999/xlink" xlink:href="bdj-10-e80433-g004.jpg" position="float" id="oo_631123.jpg" orientation="portrait" xlink:type="simple"><uri content-type="original_file" xlink:type="simple">https://binary.pensoft.net/fig/631123</uri></graphic></fig><fig id="F7639653" position="float" orientation="portrait"><object-id xmlns:xlink="http://www.w3.org/1999/xlink" content-type="arpha" xlink:type="simple">4F096AB7-845C-5597-A0E0-F09EAAC5C291</object-id><object-id xmlns:xlink="http://www.w3.org/1999/xlink" content-type="doi" xlink:type="simple">10.3897/BDJ.10.e80433.figure5</object-id><label>Figure 5.</label><caption><p><italic><tp:taxon-name><tp:taxon-name-part taxon-name-part-type="genus" reg="Sweltsa">Sweltsa</tp:taxon-name-part><tp:taxon-name-part taxon-name-part-type="species" reg="ligula">ligula</tp:taxon-name-part></tp:taxon-name></italic> Rehman, Huo &amp; Du sp. n. female paratype. <bold>A</bold> head and pronotum; <bold>B</bold> terminalia ventral view. Scale bar 0.1 mm.</p></caption><graphic xmlns:xlink="http://www.w3.org/1999/xlink" xlink:href="bdj-10-e80433-g005.jpg" position="float" id="oo_631124.jpg" orientation="portrait" xlink:type="simple"><uri content-type="original_file" xlink:type="simple">https://binary.pensoft.net/fig/631124</uri></graphic></fig><fig id="F7639649" position="float" orientation="portrait"><object-id xmlns:xlink="http://www.w3.org/1999/xlink" content-type="arpha" xlink:type="simple">F97897B7-33C7-5AD2-B552-7A5FDB5D9015</object-id><object-id xmlns:xlink="http://www.w3.org/1999/xlink" content-type="doi" xlink:type="simple">10.3897/BDJ.10.e80433.figure6</object-id><label>Figure 6.</label><caption><p><italic><tp:taxon-name><tp:taxon-name-part taxon-name-part-type="genus" reg="Sweltsa">Sweltsa</tp:taxon-name-part><tp:taxon-name-part taxon-name-part-type="species" reg="ligula">ligula</tp:taxon-name-part></tp:taxon-name></italic> Rehman, Huo &amp; Du sp. n. nymph. <bold>A</bold> dorsal view; <bold>B</bold> ventral view. Scale bar 1 mm.</p></caption><graphic xmlns:xlink="http://www.w3.org/1999/xlink" xlink:href="bdj-10-e80433-g006.jpg" position="float" id="oo_669434.jpg" orientation="portrait" xlink:type="simple"><uri content-type="original_file" xlink:type="simple">https://binary.pensoft.net/fig/669434</uri></graphic></fig><fig id="F7639657" position="float" orientation="portrait"><object-id xmlns:xlink="http://www.w3.org/1999/xlink" content-type="arpha" xlink:type="simple">934C5D5F-2565-5374-81EA-4E33BAA9BEC7</object-id><object-id xmlns:xlink="http://www.w3.org/1999/xlink" content-type="doi" xlink:type="simple">10.3897/BDJ.10.e80433.figure7</object-id><label>Figure 7.</label><caption><p><italic><tp:taxon-name><tp:taxon-name-part taxon-name-part-type="genus" reg="Sweltsa">Sweltsa</tp:taxon-name-part><tp:taxon-name-part taxon-name-part-type="species" reg="ligula">ligula</tp:taxon-name-part></tp:taxon-name></italic> Rehman, Huo &amp; Du sp. n. nymph. <bold>A</bold> head and pronotum; <bold>B</bold> thorax and wing-pads; <bold>C</bold> terminalia dorsal view; <bold>D</bold> cerci dorsal view. Scale bar 0.1 mm.</p></caption><graphic xmlns:xlink="http://www.w3.org/1999/xlink" xlink:href="bdj-10-e80433-g007.jpg" position="float" id="oo_631126.jpg" orientation="portrait" xlink:type="simple"><uri content-type="original_file" xlink:type="simple">https://binary.pensoft.net/fig/631126</uri></graphic></fig><fig id="F7639661" position="float" orientation="portrait"><object-id xmlns:xlink="http://www.w3.org/1999/xlink" content-type="arpha" xlink:type="simple">A1BF2FEA-4CC9-5837-AD56-FD6B51EB508A</object-id><object-id xmlns:xlink="http://www.w3.org/1999/xlink" content-type="doi" xlink:type="simple">10.3897/BDJ.10.e80433.figure8</object-id><label>Figure 8.</label><caption><p><italic><tp:taxon-name><tp:taxon-name-part taxon-name-part-type="genus" reg="Sweltsa">Sweltsa</tp:taxon-name-part><tp:taxon-name-part taxon-name-part-type="species" reg="ligula">ligula</tp:taxon-name-part></tp:taxon-name></italic> Rehman, Huo &amp; Du sp. n. type locality. <bold>A</bold>, <bold>B</bold> adults on the rock; <bold>C, D</bold> habitat; <bold>E</bold> distributional map, with type locality marked in red.</p></caption><graphic xmlns:xlink="http://www.w3.org/1999/xlink" xlink:href="bdj-10-e80433-g008.jpg" position="float" id="oo_631127.jpg" orientation="portrait" xlink:type="simple"><uri content-type="original_file" xlink:type="simple">https://binary.pensoft.net/fig/631127</uri></graphic></fig></tp:treatment-sec><ref-list><ref id="B7639583"><element-citation xmlns:xlink="http://www.w3.org/1999/xlink" publication-type="article" xlink:type="simple"><person-group person-group-type="author"><name name-style="western"><surname>Teslenko</surname><given-names>V. A.</given-names></name><name name-style="western"><surname>Zhiltzova</surname><given-names>L. A.</given-names></name></person-group><year>2009</year><article-title>Key to the stoneflies (<tp:taxon-name><tp:taxon-name-part taxon-name-part-type="class">Insecta</tp:taxon-name-part></tp:taxon-name>, <tp:taxon-name><tp:taxon-name-part taxon-name-part-type="order">Plecoptera</tp:taxon-name-part></tp:taxon-name>) of Russia and adjacent countries. Imagines and nymphs. Dalnauka Vladivostok</article-title><source>Dalnauka Vladivostok</source><fpage>382 pp</fpage></element-citation></ref></ref-list></tp:taxon-treatment>
